# Supplementary material for: Potential Application of Plant By-Products in Biomedicine: From Current Knowledge to Future Opportunities
Source: Antioxidants (Basel). 2025 Jul 31;14(8):942. doi: 10.3390/antiox14080942 (PMC12382630; doi:10.3390/antiox14080942)
Supplement: Supplementary file 1 [file antioxidants-14-00942-s001.zip]

Archive with 1 entries (1 files):
- antioxidants-3671559-supplementary.pdf
